# Supplementary material for: Immunogenicity and Safety of Half-Dose Heterologous mRNA-1273 Booster Vaccination for Adults Primed with the CoronaVac® and ChAdOx1-S Vaccines for SARS-CoV-2
Source: Vaccines (Basel). 2024 Mar 22;12(4):344. doi: 10.3390/vaccines12040344 (PMC11053985; doi:10.3390/vaccines12040344)
Supplement: Supplementary file 1 [file vaccines-12-00344-s001.zip]

Archive with 1 entries (1 files):
- vaccines-2896082-supplementary.pdf
